# Supplementary material for: An epigenetic pathway regulates MHC-II expression and function in B cell lymphoma models
Source: J Clin Invest. 2025 Jan 16;135(2):e179703. doi: 10.1172/JCI179703 (PMC11735100; doi:10.1172/JCI179703)
Supplement: Supporting data values [file jci-135-179703-s148.xlsx]

## Sheet: Fig. 1D
		Rep1	Rep2	Rep3
hGAPDH	MP41	16.7461	16.7726	16.8244
	MP38	17.3075	17.2705	17.2848
	MP46	17.8521	17.7004	17.8087
	MP65	17.5107	17.3253	17.4388
HLA-DMA	MP41	22.4228	22.4442	22.4152
	MP38	26.6426	26.6154	26.629
	MP46	26.6149	26.5799	26.6436
	MP65	25.5143	25.5094	25.66
HLA-DMB	MP41	25.6268	25.6666	25.7076
	MP38	34.2631	35.281	34.5036
	MP46	31.6682	32.071	31.9829
	MP65	33.4341	33.3295	33.4733
HLA-DPA1	MP41	24.159	24.205	24.2145
	MP38	31.0088	30.4074	31.336
	MP46	30.9249	30.1585	30.8179
	MP65	29.7911	29.8243	30.0423

## Sheet: Fig. 1H
			GAPDH			DMA			DMB			DPA1			DRB1
		Rep1	Rep2	Rep3	Rep1	Rep2	Rep3	Rep1	Rep2	Rep3	Rep1	Rep2	Rep3	Rep1	Rep2	Rep3
	sgNT	17.2625	17.293	17.2551	23.213	23.1543	23.1421	24.8648	24.8201	24.8895	23.7441	23.6104	23.4334	20.8121	20.7591	20.8034
MDA-MB-231	sgBAP1-1	17.1441	17.0746	17.0978	24.281	24.2084	24.2599	25.923	26.1417	25.8672	24.3811	24.3226	24.2956	21.3045	21.2781	21.3707
	sgBAP1-2	16.9173	16.9658	16.7237	24.0789	24.0781	24.0318	25.9668	25.9534	25.7841	24.2084	24.0989	24.2656	21.3449	21.3155	21.408
	sgNT	17.2245	17.2572	17.2088	25.2228	25.2282	25.2554	27.0331	26.9941	26.8802	22.2881	22.2457	22.2251	21.1064	21.0812	21.0473
KNS42	sgBAP1-1	16.9775	16.9644	16.8979	26.1667	26.1656	26.2874	27.9229	27.8353	28.0744	22.6984	22.7596	22.7578	22.0721	21.8981	22.0093
	sgBAP1-2	16.4886	16.4488	16.5325	25.5712	25.4266	25.5422	27.2208	27.2977	27.2418	22.2921	22.3817	22.3055	21.0406	21.0785	21.0888
	sgNT	16.9257	16.9033	17.0283	22.6792	22.6087	22.5572	24.1997	24.1408	24.1594	25.0614	25.0736	24.747	18.2848	18.2778	18.263
MDA-MB-435s	sgBAP1-1	16.1031	16.2139	16.0953	22.7612	22.8618	22.6413	24.5751	24.6547	24.6019	25.4252	25.3865	25.595	18.6147	18.7854	18.8218
	sgBAP1-2	16.2254	16.2338	16.2153	22.8772	22.8628	22.8145	24.5204	24.5553	24.6943	25.2781	25.4272	25.3028	18.5275	18.5888	18.6317

## Sheet: Fig. S1H
		BAP1-WT	BAP1-KO1	BAP1-KO2
	Rep1	17.2667	16.9617	16.691
GAPDH	Rep2	17.2221	17.0353	16.6979
	Rep3	17.2674	16.9889	16.6925
	Rep1	20.2648	22.8477	21.9807
H2-Aa	Rep2	20.2953	22.8982	22.0255
	Rep3	20.2816	22.886	21.9739
	Rep1	23.6831	27.1027	25.5784
H2-DMb2	Rep2	23.6669	27.0886	25.5189
	Rep3	23.7615	26.9618	25.5843
	Rep1	21.8175	23.9955	22.8543
H2-DMa	Rep2	21.9863	23.8556	23.0494
	Rep3	21.9436	23.899	23.0223

## Sheet: Fig. S2F
H2AK119Ub ChIP		Input_WT	Input_KO	IgG_WT	IgG_KO	H2A_WT	H2A_KO
	Rep1	21.4236	21.4433	30.1433	30.354	26.1244	24.3517
H2-DMA	Rep2	21.4254	21.4428	30.146	30.4587	26.184	24.5486
	Rep3	21.4434	21.5701	29.7007	30.0938	26.158	24.5702
	Rep1	20.9035	21.1066	28.413	28.7972	25.0956	23.3193
H2-DMB2	Rep2	20.9525	21.1014	28.4293	28.8319	25.104	23.4012
	Rep3	20.8765	21.0431	28.3801	28.819	25.0783	23.4655
	Rep1	21.3592	21.8395	30.1459	31.9138	27.1117	25.8415
H2-Ab1	Rep2	21.3785	21.8766	30.1274	30.73	26.8798	25.9461
	Rep3	21.417	21.8502	29.7092	30.9587	27.0121	25.7346
	Rep1	21.588	21.73	29.542	30.2173	26.3525	24.5319
H2-Eb1	Rep2	22.0965	21.6398	29.3896	30.2033	26.4201	24.584
	Rep3	21.4717	21.6633	29.7722	30.367	26.3701	24.5995
H3K27me3 ChIP		Input_WT	Input_KO	IgG_WT	IgG_KO	H2A_WT	H2A_KO
	Rep1	21.4236	21.4433	30.1433	30.354	29.1275	28.2997
H2-DMA	Rep2	21.4254	21.4428	30.146	30.4587	29.2632	28.5483
	Rep3	21.4434	21.5701	29.7007	30.0938	29.5118	28.4767
	Rep1	20.9035	21.1066	28.413	28.7972	26.8759	26.0051
H2-DMB2	Rep2	20.9525	21.1014	28.4293	28.8319	26.9215	25.9506
	Rep3	20.8765	21.0431	28.3801	28.819	26.9328	25.93
	Rep1	21.3592	21.8395	30.1459	31.9138	30.1766	29.1676
H2-Ab1	Rep2	21.3785	21.8766	30.1274	30.73	30.0508	29.5387
	Rep3	21.417	21.8502	29.7092	30.9587	29.5123	29.1453
	Rep1	21.588	21.73	29.542	30.2173	27.6567	27.0764
H2-Eb1	Rep2	22.0965	21.6398	29.3896	30.2033	27.8313	27.0468
	Rep3	21.4717	21.6633	29.7722	30.367	28.2309	27.1407
UTX ChIP		Input_WT	Input_KO	IgG_WT	IgG_KO	H2A_WT	H2A_KO
	Rep1	20.929	20.9462	33.4468	32.0952	28.0169	29.2457
H2-DMA	Rep2	20.9834	20.9893	31.8096	32.1299	28.0338	29.1318
	Rep3	20.8323	20.8783	32.731	31.6762	28.0729	29.1265
	Rep1	21.4851	22.0654	31.8013	31.6015	27.4096	29.4943
H2-DMB2	Rep2	21.6102	21.9291	30.3245	31.0537	27.7495	29.7585
	Rep3	21.576	22.2105	32.0095	31.6258	27.9022	29.4515
	Rep1	21.5251	21.9489	29.6535	29.8333	28.4674	29.9952
H2-Ab1	Rep2	21.4699	21.9244	30.8544	30.6463	28.4092	30.2756
	Rep3	21.462	21.8544	29.8374	30.4321	28.3697	30.362
	Rep1	21.137	21.0783	32.0114	31.6259	27.7812	28.6058
H2-Eb1	Rep2	21.1639	21.0263	32.1297	31.2132	27.7613	28.7972
	Rep3	21.3151	21.1153	32.0584	31.5919	28.0536	28.8173

## Sheet: Fig. 3H
	Rep1	Rep2	Rep3
Input_WT	21.4703	21.422	21.4773
Input_KO	21.2883	21.2801	21.3584
IgG_WT	29.9952	30.2756	30.362
IgG_KO	30.2239	30.4692	30.142
IRF1_KO	28.1766	28.221	28.0886
IRF1_WT	29.4943	29.7585	29.4515

## Sheet: Fig. 3O
		A20-KO-GFP	A20-KO-WT	A20-KO-C91S
	Rep1	15.3635	15.63	15.4691
GAPDH	Rep2	15.408	15.5634	15.4074
	Rep3	15.3648	15.583	15.5109
	Rep1	22.6814	22.2681	23.1392
IRF1	Rep2	22.7845	22.3224	23.1937
	Rep3	22.6675	22.4708	23.1984
	Rep1	24.9981	24.8045	25.1665
CIITA	Rep2	25.0555	24.7582	25.2102
	Rep3	25.039	24.8601	25.2978

## Sheet: Fig. 4I
		GAPDH			IRF1
	Rep1	Rep2	Rep3	Rep1	Rep2	Rep3
BAP1-WT-DMSO	15.0892	15.1764	15.1895	22.7797	22.6896	22.635
BAP1-KO-DMSO	14.7299	14.7399	14.8097	24.2301	24.1787	24.0728
BAP1-KO-RB-3 (5 uM)	14.904	14.9035	14.9568	22.0035	22.0388	22.0464
BAP1-KO-RB-3 (10 uM)	15.1796	15.1139	15.1166	21.5451	21.5964	21.5635

## Sheet: Fig. 4J
		GAPDH			IRF1
	Rep1	Rep2	Rep3	Rep1	Rep2	Rep3
BAP1-WT-DMSO	15.0892	15.1764	15.1895	25.016	24.9452	24.833
BAP1-KO-DMSO	14.7299	14.7399	14.8097	26.267	26.3869	26.2045
BAP1-KO-RB-3 (5 uM)	14.904	14.9035	14.9568	24.8159	24.783	24.9794
BAP1-KO-RB-3 (10 uM)	15.1796	15.1139	15.1166	24.3938	24.4237	24.4502

## Sheet: Fig. S4B
		GAPDH			Ciita
	Rep1	Rep2	Rep3	Rep1	Rep2	Rep3
BAP1_KO_gNT_DMSO	15.9775	15.8367	15.9069	26.3316	26.3224	26.3791
BAP1_KO_gNT_RB3	16.3405	16.3075	16.2981	24.1021	24.1288	24.1344
BAP1_KO_gR4_DMSO	16.379	16.302	16.2808	28.2257	28.1114	28.1667
BAP1_KO_gR4_RB3	16.4703	16.3542	16.3459	24.7142	24.7274	24.7411

## Sheet: Fig. 5A
			BAP1-WT	BAP1-KO-Clone 1	BAP1-KO-Clone 2
	Day 0	Rep 1	0.05	0.05	0.05
		Rep 2	0.05	0.05	0.05
	Day 1	Rep 1	0.04	0.04	0.06
		Rep 2	0.06	0.05	0.05
	Day 2	Rep 1	0.23	0.26	0.21
		Rep 2	0.22	0.24	0.22
	Day 3	Rep 1	0.52	0.46	0.49
		Rep 2	0.54	0.48	0.46
	Day 4	Rep 1	0.93	0.9	0.72
		Rep 2	0.98	0.88	0.77

[truncated: 5 more sheets: Fig. 5D, Fig. 5B, Fig. 5J, Fig. S5H, Fig. S5K]
